# Supplementary material for: The global burden of age-related hearing loss among individuals aged 60 years and older: An analysis for the global burden of disease study 2021 and predictions to 2050
Source: PLoS One. 2026 Jan 16;21(1):e0340498. doi: 10.1371/journal.pone.0340498 (PMC12810803; doi:10.1371/journal.pone.0340498)
Supplement: S1 Table — (XLSX) [file pone.0340498.s002.xlsx]

## Sheet: Sheet1
	Number			ASR
	1990 No.Í1000 (95% Ul)	2021 No.Í1000 (95% Ul)	percentage change (100%)	1990 per 100,000 (95% UI)	2021 per 100,000 (95% UI)	percentage change (100%)	EAPC (95% CI)
Prevalence
Myanmar	1969.59 (1763.72-2205.38)	4356.49 (3891.03-4882.31)	121.19	74245.99 (66436.13-83058.08)	75477.46 (67395.29-84528.14)	1.66	-0.01 (-0.03 to 0.01)
Taiwan (Province of China)	1251.80 (1120.50-1419.07)	3720.54 (3296.53-4246.25)	197.22	63930.86 (57036.13-72697.52)	65366.19 (57896.22-74612.71)	2.25	0.03 (-0.07 to 0.13)
Maldives	7.06 (6.29-7.93)	26.39 (23.43-29.62)	274.03	74763.46 (66706.39-83890.52)	75310.80 (66864.00-84522.82)	0.73	-0.05 (-0.08 to -0.02)
Cambodia	364.56 (324.15-411.09)	1072.30 (956.05-1205.86)	194.13	73693.51 (65506.78-83011.72)	74807.92 (66618.50-84019.73)	1.51	-0.01 (-0.04 to 0.01)
Indonesia	7824.67 (6986.24-8769.55)	20482.56 (18251.48-22980.65)	161.77	73806.24 (65879.03-82575.09)	74733.21 (66581.81-83640.16)	1.26	-0.05 (-0.08 to -0.02)
Lao People's Democratic Republic	172.89 (153.69-194.83)	383.78 (340.40-430.68)	121.98	73969.18 (65755.19-83227.80)	75186.59 (66688.47-84295.58)	1.65	-0.02 (-0.04 to 0.01)
China	76329.33 (67502.98-85439.03)	221061.28 (196999.24-239878.01)	189.62	77667.17 (68754.41-86535.94)	82162.49 (73288.08-89187.21)	5.79	0.19 (0.17 to 0.22)
Philippines	2403.14 (2153.86-2678.60)	7135.80 (6380.35-7972.52)	196.94	74496.40 (66750.37-82929.60)	75372.43 (67388.97-84075.94)	1.18	-0.02 (-0.05 to 0)
Malaysia	768.45 (685.26-860.50)	2609.21 (2317.25-2934.25)	239.54	74207.53 (66142.63-83046.09)	75199.95 (66778.84-84462.80)	1.34	-0.03 (-0.05 to -0.01)
Democratic People's Republic of Korea	1257.46 (1108.75-1429.11)	2843.52 (2499.95-3231.94)	126.13	71298.14 (62715.87-81105.28)	72140.42 (63377.46-81976.40)	1.18	0 (-0.05 to 0.06)
Viet Nam	3629.09 (3235.09-4076.92)	8916.99 (7907.27-10034.82)	145.71	73685.20 (65676.62-82746.33)	75043.05 (66534.24-84376.98)	1.84	-0.01 (-0.03 to 0.01)
Fiji	25.89 (22.90-29.32)	65.17 (57.44-73.79)	151.67	71959.49 (63613.66-81394.42)	73066.41 (64355.25-82662.11)	1.54	-0.03 (-0.06 to 0)
Sri Lanka	908.15 (809.27-1022.33)	2658.50 (2370.16-2983.92)	192.74	74190.84 (66105.63-83394.49)	75095.44 (66932.90-84241.52)	1.22	-0.03 (-0.05 to 0)
Kiribati	2.86 (2.53-3.24)	5.70 (4.99-6.47)	99.18	71451.53 (63123.56-80875.78)	72585.47 (63594.30-82450.93)	1.59	-0.02 (-0.05 to 0)
Samoa	7.14 (6.33-8.08)	12.20 (10.71-13.84)	70.81	71907.75 (63694.89-81320.68)	72982.39 (64033.71-82740.53)	1.49	-0.03 (-0.06 to -0.01)
Trinidad and Tobago	61.37 (54.84-69.49)	151.97 (135.94-172.13)	147.65	59705.35 (53315.10-67595.91)	59741.72 (53397.00-67735.27)	0.06	0.02 (0.01 to 0.02)
Iran (Islamic Republic of)	1686.74 (1534.20-1854.26)	5265.50 (4781.26-5806.78)	212.17	59465.69 (54011.62-65621.02)	59276.81 (53828.45-65435.65)	-0.32	-0.01 (-0.02 to -0.01)
Belize	6.78 (6.05-7.66)	20.06 (17.93-22.65)	195.78	59667.33 (53226.34-67404.30)	59696.97 (53290.84-67563.71)	0.05	0.01 (0 to 0.02)
Grenada	5.74 (5.12-6.52)	8.09 (7.22-9.13)	40.98	59349.90 (53044.85-67293.11)	59543.47 (53032.44-67323.27)	0.33	0.02 (0.02 to 0.03)
Costa Rica	123.73 (110.26-141.40)	414.20 (369.76-467.57)	234.75	59747.41 (53218.86-68313.03)	59557.67 (53149.69-67281.15)	-0.32	0.01 (0 to 0.01)
Iraq	508.79 (458.35-565.21)	1416.39 (1272.46-1574.66)	178.38	57217.75 (51549.87-63601.01)	57218.45 (51374.01-63676.19)	0	0.01 (0.01 to 0.01)
Saint Vincent and the Grenadines	5.47 (4.89-6.21)	10.93 (9.76-12.33)	99.67	59401.56 (53006.18-67333.80)	59839.71 (53373.52-67599.05)	0.74	0.04 (0.03 to 0.04)
Guyana	25.43 (22.77-28.75)	44.74 (40.12-50.57)	75.9	59503.08 (53190.39-67383.63)	59566.19 (53259.18-67517.15)	0.11	0.01 (0.01 to 0.02)
Chile	666.85 (595.84-749.12)	1842.49 (1649.89-2066.60)	176.3	55515.92 (49565.01-62412.02)	55526.74 (49728.55-62286.56)	0.02	0.01 (0.01 to 0.02)
Honduras	136.68 (122.24-154.61)	435.87 (388.62-493.46)	218.9	59505.87 (53149.56-67376.79)	59412.04 (52903.75-67345.75)	-0.16	0.01 (0 to 0.01)
Paraguay	175.30 (155.21-199.08)	471.02 (417.26-533.58)	168.7	67198.70 (59483.20-76295.06)	67196.54 (59481.90-76117.49)	0	0.01 (0 to 0.01)
Haiti	210.87 (188.78-237.60)	452.61 (404.71-511.42)	114.64	59326.94 (52953.47-67118.14)	59171.14 (52780.84-67072.79)	-0.26	0 (0 to 0.01)
Peru	724.66 (650.81-815.70)	2152.13 (1932.71-2414.61)	196.98	52956.05 (47515.52-59691.57)	52918.96 (47519.92-59379.53)	-0.07	0.02 (0.01 to 0.02)
Antigua and Barbuda	4.19 (3.74-4.75)	7.80 (6.98-8.81)	86.13	59561.93 (53178.89-67279.81)	59681.37 (53326.43-67540.04)	0.2	0.02 (0.01 to 0.02)
United States of America	27221.87 (24055.08-30504.07)	48563.96 (43090.63-54500.04)	78.4	63749.66 (56340.30-71460.84)	61304.97 (54395.45-68786.35)	-3.83	-0.11 (-0.15 to -0.08)
Dominica	4.60 (4.11-5.21)	6.30 (5.63-7.13)	37.13	59222.03 (53001.51-67064.28)	59576.95 (53179.55-67493.06)	0.6	0.04 (0.03 to 0.05)
Venezuela (Bolivarian Republic of)	655.35 (585.68-741.16)	2224.76 (1991.27-2513.03)	239.48	59684.41 (53285.40-67593.12)	59502.16 (53189.00-67351.76)	-0.31	0 (0 to 0.01)
Cuba	768.55 (684.84-871.00)	1468.33 (1311.06-1659.44)	91.05	59749.19 (53256.90-67657.81)	59519.20 (53191.95-67190.81)	-0.38	0 (-0.01 to 0.01)
Bahrain	9.25 (8.34-10.29)	50.20 (45.19-55.58)	442.84	57598.53 (51847.41-64252.05)	57799.84 (52034.94-64261.18)	0.35	0.01 (0.01 to 0.02)
Brazil	6940.75 (6176.61-7833.65)	21151.20 (18851.51-23854.36)	204.74	67754.05 (60268.39-76387.83)	67575.10 (60215.78-76187.84)	-0.26	-0.01 (-0.02 to 0.01)
Mexico	2926.89 (2626.64-3292.68)	9263.05 (8304.71-10418.27)	216.48	60697.83 (54432.95-68323.75)	60638.92 (54336.31-68240.70)	-0.1	0.01 (0 to 0.01)
El Salvador	209.05 (186.88-236.60)	461.14 (411.09-523.65)	120.59	59460.08 (53130.89-67353.73)	59252.45 (52856.29-67236.92)	-0.35	0 (0 to 0.01)
Jordan	74.74 (67.44-82.98)	437.06 (394.23-487.48)	484.8	57210.67 (51637.57-63572.56)	57256.92 (51618.74-63898.77)	0.08	0 (0 to 0.01)
Algeria	805.07 (725.60-894.22)	2338.89 (2104.27-2598.91)	190.52	57243.47 (51514.78-63624.27)	57347.24 (51572.87-63717.58)	0.18	0.01 (0.01 to 0.01)
Guatemala	226.88 (202.85-255.41)	784.17 (699.88-886.29)	245.64	59720.31 (53243.95-67406.17)	59505.87 (53075.86-67300.79)	-0.36	0 (0 to 0.01)
Egypt	1569.87 (1413.16-1746.53)	3813.03 (3429.95-4229.90)	142.89	57227.47 (51512.01-63728.42)	57430.82 (51652.57-63779.32)	0.36	0.02 (0.01 to 0.02)
Kuwait	31.52 (28.38-35.07)	154.88 (139.17-171.81)	391.45	58224.11 (52413.35-64845.55)	58044.51 (52238.64-64443.89)	-0.31	-0.01 (-0.02 to -0.01)
Ecuador	338.39 (306.36-377.46)	1115.92 (1006.18-1248.14)	229.78	55671.75 (50374.16-62170.22)	55393.06 (49934.07-61973.87)	-0.5	0.02 (0 to 0.05)
Colombia	1180.99 (1054.61-1337.87)	4142.64 (3697.41-4677.43)	250.78	59702.87 (53248.25-67741.23)	59552.87 (53146.18-67275.93)	-0.25	0 (0 to 0.01)
Barbados	23.40 (20.90-26.59)	41.25 (36.87-46.85)	76.29	59404.00 (53121.36-67347.00)	59513.25 (53172.39-67601.48)	0.18	0.01 (0.01 to 0.02)
Suriname	17.59 (15.72-19.85)	45.79 (40.93-51.87)	160.31	59769.46 (53384.80-67604.08)	59603.47 (53232.14-67600.24)	-0.28	0 (0 to 0)
Bolivia (Plurinational State of)	194.65 (176.09-217.57)	586.30 (528.83-654.51)	201.21	53866.02 (48634.80-60330.27)	53965.76 (48584.87-60393.02)	0.19	0.02 (0.02 to 0.03)
Bahamas	10.37 (9.28-11.70)	28.52 (25.45-32.25)	175.06	59588.70 (53269.10-67289.15)	59618.94 (53125.98-67576.32)	0.05	0.01 (0.01 to 0.02)
Dominican Republic	253.30 (226.57-285.89)	720.40 (642.99-818.80)	184.41	59722.35 (53358.02-67484.79)	59729.51 (53297.74-67917.23)	0.01	0.02 (0.01 to 0.02)
Nicaragua	101.59 (90.64-114.79)	338.03 (302.09-382.08)	232.73	59414.59 (52951.45-67250.17)	59337.69 (52990.30-67143.90)	-0.13	0.01 (0.01 to 0.01)
Panama	105.02 (93.81-119.42)	328.72 (293.78-372.67)	212.99	59791.31 (53385.11-68003.93)	59805.64 (53457.89-67796.32)	0.02	0.02 (0.01 to 0.02)
Morocco	937.02 (842.94-1042.52)	2306.76 (2078.27-2564.43)	146.18	57112.66 (51373.09-63523.17)	57261.99 (51600.95-63675.94)	0.26	0 (0 to 0.01)
Turkey	2190.84 (1972.22-2445.19)	6576.43 (5919.97-7338.57)	200.18	57188.06 (51495.05-63800.37)	57158.48 (51411.00-63832.41)	-0.05	0 (0 to 0)
Palestine	56.40 (50.61-62.78)	149.67 (134.30-166.32)	165.39	56734.02 (50900.14-63180.54)	56986.18 (51098.91-63413.85)	0.44	0.01 (0.01 to 0.02)
United Arab Emirates	18.57 (16.75-20.59)	165.89 (148.90-183.57)	793.28	57980.14 (52304.72-64305.53)	58860.09 (52951.01-65315.96)	1.52	0.05 (0.05 to 0.06)
Yemen	291.24 (262.44-323.03)	836.81 (751.43-931.76)	187.33	56920.32 (51230.61-63178.66)	56852.00 (51026.04-63326.02)	-0.12	0 (-0.01 to 0)
Oman	37.58 (34.70-40.43)	101.23 (90.14-113.54)	169.37	56176.18 (52184.88-60118.82)	55948.71 (49881.83-62663.93)	-0.4	0.03 (0.01 to 0.05)
Libya	119.86 (107.85-133.36)	301.67 (270.61-336.21)	151.69	57636.31 (51876.79-64174.68)	57248.68 (51367.20-63839.76)	-0.67	-0.02 (-0.03 to -0.02)
Qatar	4.49 (4.05-4.99)	39.67 (35.76-44.00)	784.28	58397.91 (52727.58-65012.83)	58254.13 (52548.53-64726.98)	-0.25	0.01 (0 to 0.01)
Saudi Arabia	341.47 (307.41-379.39)	928.98 (833.41-1027.74)	172.05	58006.90 (52172.08-64472.41)	58054.58 (52122.46-64320.89)	0.08	0.01 (0.01 to 0.02)
Lebanon	142.28 (127.95-158.00)	433.57 (389.48-483.74)	204.72	57320.96 (51554.35-63691.41)	57042.61 (51249.61-63597.39)	-0.49	-0.02 (-0.02 to -0.02)
Syrian Arab Republic	322.89 (290.15-359.31)	851.66 (767.97-946.75)	163.76	57290.10 (51496.70-63781.84)	57073.75 (51443.08-63468.20)	-0.38	-0.01 (-0.01 to -0.01)
Tunisia	331.02 (298.26-369.01)	934.21 (838.89-1038.66)	182.22	57372.03 (51645.85-63956.32)	57147.65 (51314.64-63576.39)	-0.39	-0.01 (-0.01 to -0.01)
Bhutan	15.97 (14.43-17.81)	45.90 (41.40-51.21)	187.46	63543.82 (57284.97-71184.25)	63957.91 (57665.68-71401.51)	0.65	0.02 (0.02 to 0.02)
Bangladesh	3336.58 (3009.19-3701.69)	10661.57 (9626.82-11865.34)	219.54	63864.89 (57541.71-70950.24)	63997.49 (57749.56-71265.36)	0.21	0.02 (0.01 to 0.02)
Afghanistan	450.54 (405.31-501.20)	457.51 (411.95-509.45)	1.55	57199.86 (51441.21-63668.84)	56442.17 (50690.63-62806.88)	-1.32	-0.04 (-0.04 to -0.03)
India	32204.64 (29272.46-35610.99)	93157.99 (84797.66-103092.72)	189.27	65075.53 (59074.97-72103.93)	65553.38 (59612.70-72615.55)	0.73	-0.06 (-0.09 to -0.03)
Angola	206.73 (186.97-227.77)	627.92 (568.22-691.96)	203.74	53592.23 (48529.93-59058.24)	53305.23 (48326.89-58756.31)	-0.54	0 (-0.02 to 0.01)
Nepal	627.29 (569.42-701.96)	1761.66 (1584.68-1963.63)	180.84	62563.69 (56628.39-70214.13)	63389.59 (56965.83-70771.81)	1.32	0.05 (0.03 to 0.06)
Pakistan	4137.52 (3737.09-4609.20)	8300.26 (7517.86-9234.57)	100.61	64042.53 (57797.61-71389.21)	63957.28 (57845.36-71292.43)	-0.13	0 (0 to 0)
Madagascar	405.36 (354.82-462.15)	824.97 (718.99-942.72)	103.52	71449.61 (62638.10-81142.75)	73071.72 (63901.38-82977.18)	2.27	0.07 (-0.05 to 0.19)
Burundi	180.16 (156.10-207.81)	365.74 (315.68-419.96)	103.01	68859.99 (59753.50-79168.38)	70930.26 (61414.46-80990.47)	3.01	0.15 (0.02 to 0.28)
Central African Republic	61.21 (55.42-67.57)	109.50 (99.15-120.65)	78.9	52805.48 (47912.07-58357.48)	52422.78 (47540.49-57799.98)	-0.72	-0.02 (-0.04 to -0.01)
Kenya	648.38 (568.69-739.75)	1821.84 (1590.36-2080.79)	180.98	70834.85 (62197.81-80537.54)	72486.05 (63417.63-82320.52)	2.33	0.06 (-0.07 to 0.18)
Comoros	15.08 (13.07-17.40)	38.80 (33.50-44.97)	157.33	69451.47 (60341.85-79755.47)	71029.34 (61415.29-81977.79)	2.27	0.07 (-0.06 to 0.2)
Ethiopia	1468.40 (1283.18-1694.10)	3391.33 (2955.63-3881.21)	130.95	69379.74 (60733.18-79498.51)	71888.85 (62726.06-82018.58)	3.62	0.15 (0.03 to 0.26)
Congo	62.37 (56.49-68.92)	143.71 (129.95-158.73)	130.41	53166.14 (48209.93-58712.48)	53491.60 (48457.70-59149.54)	0.61	0.03 (0.02 to 0.05)
Malawi	313.47 (270.41-360.62)	582.04 (518.85-646.02)	85.68	73205.55 (63293.16-83587.09)	73183.98 (65489.72-80754.57)	-0.03	0.02 (0.01 to 0.03)
Equatorial Guinea	10.85 (9.80-12.04)	27.12 (24.54-29.94)	150.04	52955.37 (47925.25-58732.75)	53451.54 (48435.49-58998.41)	0.94	0.05 (0.02 to 0.07)
Democratic Republic of the Congo	885.46 (800.50-977.87)	1962.35 (1773.90-2166.21)	121.62	53351.84 (48320.63-58977.27)	52660.40 (47690.84-58128.88)	-1.3	-0.03 (-0.04 to -0.02)
Djibouti	8.96 (7.75-10.35)	45.63 (39.39-52.69)	409.15	69467.50 (60159.22-79801.75)	71535.56 (61921.42-82043.00)	2.98	0.14 (0.02 to 0.26)
Gabon	36.43 (33.02-40.05)	61.78 (55.94-68.25)	69.57	53576.21 (48607.83-58900.29)	53656.25 (48658.92-59289.78)	0.15	0.02 (0 to 0.03)
Eritrea	67.65 (58.66-78.27)	190.30 (164.06-220.20)	181.31	68392.03 (59467.94-78762.90)	70455.02 (60894.73-80987.67)	3.02	0.08 (-0.08 to 0.24)
Somalia	145.07 (125.89-167.64)	424.07 (364.87-490.54)	192.32	68383.82 (59443.63-78683.91)	69492.90 (60024.36-79754.01)	1.62	0.02 (-0.12 to 0.17)
Mauritius	64.48 (57.47-72.25)	181.73 (161.22-204.08)	181.85	74072.18 (66007.87-82944.29)	75149.77 (66685.81-84328.86)	1.45	-0.03 (-0.05 to 0)
United Republic of Tanzania	826.32 (711.41-968.89)	1911.30 (1636.07-2210.06)	131.3	67525.05 (58217.21-78761.18)	69603.34 (59658.83-80220.17)	3.08	0.13 (-0.01 to 0.26)
Seychelles	5.37 (4.76-6.05)	10.54 (9.36-11.86)	96.22	74155.37 (65779.92-83467.85)	75206.80 (66745.80-84552.32)	1.42	-0.02 (-0.05 to 0)
Mozambique	442.84 (382.95-512.16)	824.55 (714.24-956.77)	86.19	68449.78 (59300.01-78800.34)	70641.01 (61284.48-81478.41)	3.2	0.09 (-0.05 to 0.23)
Uganda	453.81 (392.91-525.43)	1028.61 (888.12-1193.75)	126.66	63444.62 (55000.26-73249.45)	66602.35 (57594.18-77099.99)	4.98	0.15 (-0.03 to 0.33)
Rwanda	214.11 (185.67-248.95)	495.29 (426.66-574.68)	131.32	68815.84 (59794.21-79534.04)	70763.92 (61085.40-81569.77)	2.83	0.07 (-0.07 to 0.21)
Zambia	208.01 (180.04-240.27)	496.04 (426.87-571.11)	138.47	69519.38 (60316.26-79952.33)	71152.58 (61409.81-81538.93)	2.35	0.05 (-0.07 to 0.17)
Botswana	30.40 (27.83-33.22)	77.54 (70.94-84.98)	155.03	48536.20 (44393.92-53135.48)	48606.89 (44429.22-53344.97)	0.15	0.02 (0.01 to 0.02)
Lesotho	47.14 (42.97-51.64)	59.28 (54.09-64.98)	25.75	47931.57 (43676.28-52548.23)	48082.98 (43797.00-52784.98)	0.32	0.03 (0.02 to 0.03)
Ghana	314.05 (284.08-346.88)	820.49 (744.66-901.70)	161.26	47107.42 (42730.55-51878.85)	45261.23 (41205.21-49592.03)	-3.92	-0.1 (-0.18 to -0.03)
Burkina Faso	232.16 (209.52-256.96)	460.97 (418.85-507.84)	98.56	46970.79 (42518.87-51838.04)	45317.72 (41274.83-49793.54)	-3.52	-0.09 (-0.16 to -0.02)
Cameroon	225.61 (203.99-248.72)	590.02 (535.19-649.42)	161.52	46563.45 (42206.34-51257.81)	44636.49 (40587.97-48997.90)	-4.14	-0.05 (-0.14 to 0.04)
Namibia	36.11 (32.99-39.52)	73.19 (66.93-80.05)	102.71	48496.70 (44260.24-53146.75)	48482.16 (44307.55-53088.70)	-0.03	0.01 (0.01 to 0.02)
South Africa	1209.53 (1110.16-1317.72)	2783.34 (2568.42-3015.84)	130.12	50671.53 (46513.52-55236.52)	50994.61 (47038.88-55295.73)	0.64	0.01 (-0.01 to 0.04)
Eswatini	14.53 (13.28-15.93)	29.05 (26.54-31.91)	99.89	48444.20 (44191.34-53157.09)	48356.08 (44131.95-53184.57)	-0.18	0.01 (0 to 0.01)
Cabo Verde	13.89 (12.65-15.25)	23.66 (21.55-25.90)	70.33	46731.04 (42528.39-51328.24)	45171.85 (41172.77-49396.26)	-3.34	-0.08 (-0.15 to -0.02)
Chad	155.46 (141.17-170.93)	280.05 (254.71-307.79)	80.14	47029.87 (42744.19-51628.73)	45831.34 (41791.41-50231.99)	-2.55	-0.06 (-0.14 to 0.02)
Zimbabwe	218.80 (200.32-239.22)	351.30 (321.92-386.00)	60.56	47983.36 (43870.46-52534.78)	47526.53 (43503.02-52288.70)	-0.95	-0.02 (-0.02 to -0.02)
Coted'Ivoire	190.28 (172.01-210.17)	521.30 (472.97-574.21)	173.97	48145.26 (43703.10-53030.42)	45847.97 (41747.14-50334.60)	-4.77	-0.13 (-0.2 to -0.06)
Gambia	17.91 (16.25-19.66)	48.06 (43.68-52.85)	168.34	47473.63 (43163.42-52018.04)	45231.64 (41185.18-49646.20)	-4.72	-0.12 (-0.2 to -0.05)
Benin	109.03 (99.05-120.14)	249.67 (227.08-274.80)	128.98	47123.59 (42850.95-51859.19)	45191.85 (41179.49-49630.79)	-4.1	-0.1 (-0.17 to -0.04)
Guinea	188.47 (170.72-208.25)	286.62 (259.87-315.05)	52.07	47384.00 (42992.51-52269.61)	45574.98 (41409.41-49994.99)	-3.82	-0.1 (-0.17 to -0.03)
Mali	207.49 (187.65-229.19)	437.11 (397.20-481.77)	110.67	47383.85 (42996.64-52191.38)	45765.68 (41717.21-50278.44)	-3.42	-0.09 (-0.17 to -0.01)
Guinea-Bissau	20.22 (18.33-22.35)	32.58 (29.56-36.00)	61.13	47022.07 (42735.43-51817.36)	44960.94 (40941.24-49442.99)	-4.38	-0.11 (-0.17 to -0.04)
Liberia	65.62 (59.48-72.35)	94.92 (86.13-104.67)	44.65	47922.83 (43505.93-52745.67)	45439.01 (41343.00-49951.90)	-5.18	-0.12 (-0.2 to -0.05)
Mauritania	53.91 (48.87-59.42)	113.87 (103.69-125.08)	111.23	47157.21 (42822.14-51874.91)	45816.90 (41796.37-50214.09)	-2.84	-0.09 (-0.17 to 0)
Guam	6.14 (5.42-6.98)	20.18 (17.78-22.90)	228.46	72434.08 (63820.04-82241.32)	73286.74 (64562.06-83180.55)	1.18	-0.04 (-0.07 to -0.02)
Nigeria	2556.45 (2323.78-2804.15)	4621.26 (4203.21-5060.57)	80.77	50593.23 (46085.90-55411.27)	48284.28 (44042.52-52767.30)	-4.56	-0.1 (-0.19 to -0.01)
Sao Tome and Principe	3.73 (3.38-4.11)	5.43 (4.95-5.95)	45.53	46957.00 (42624.40-51605.66)	45510.42 (41523.39-49766.71)	-3.08	-0.09 (-0.16 to -0.02)
Bermuda	4.60 (4.11-5.22)	10.94 (9.75-12.38)	137.7	59674.84 (53280.25-67685.93)	59699.82 (53245.02-67489.82)	0.04	0.02 (0.01 to 0.02)
Senegal	174.53 (158.43-192.17)	396.66 (359.37-436.05)	127.27	47565.21 (43247.60-52271.19)	45463.56 (41284.08-49853.45)	-4.42	-0.11 (-0.19 to -0.04)
Niger	138.97 (125.76-153.20)	403.36 (366.60-443.86)	190.25	47167.30 (42831.80-51842.72)	45202.74 (41206.30-49570.88)	-4.17	-0.11 (-0.19 to -0.03)
Cook Islands	1.04 (0.92-1.18)	2.48 (2.19-2.82)	138.15	72286.85 (63981.52-81900.19)	73306.58 (64555.31-83139.81)	1.41	-0.04 (-0.07 to -0.01)
Sierra Leone	114.42 (100.39-131.67)	186.22 (165.41-210.60)	62.76	47601.47 (41787.45-54799.30)	45599.23 (40537.85-51625.23)	-4.21	-0.11 (-0.17 to -0.05)
American Samoa	1.74 (1.54-1.98)	4.07 (3.61-4.62)	134.06	72196.80 (63719.14-81828.27)	73206.45 (64862.13-82913.98)	1.4	-0.04 (-0.07 to -0.01)
Togo	60.70 (54.98-66.86)	174.97 (158.22-192.97)	188.27	47022.38 (42704.08-51685.69)	44707.72 (40554.07-49102.96)	-4.92	-0.13 (-0.19 to -0.07)
Greenland	2.02 (1.79-2.30)	5.11 (4.52-5.80)	152.4	61290.53 (54017.61-69451.69)	62003.26 (54762.61-70229.51)	1.16	0.05 (0.04 to 0.06)
Northern Mariana Islands	1.03 (0.91-1.16)	4.35 (3.83-4.92)	324.29	72585.13 (64192.00-82203.88)	73380.87 (64499.73-82922.33)	1.1	-0.05 (-0.08 to -0.02)
Nauru	0.35 (0.31-0.40)	0.45 (0.40-0.51)	29.15	72602.65 (64104.91-82156.84)	73012.60 (64407.12-82816.06)	0.56	-0.05 (-0.08 to -0.02)
Tokelau	0.13 (0.12-0.15)	0.14 (0.12-0.16)	4.98	72057.26 (63925.42-81578.93)	72983.28 (64050.13-82707.90)	1.29	-0.03 (-0.06 to -0.01)
Niue	0.20 (0.18-0.23)	0.20 (0.18-0.23)	0.22	71931.01 (63349.97-82034.15)	73167.48 (64580.54-82803.34)	1.72	-0.02 (-0.05 to 0)
Palau	0.84 (0.74-0.96)	1.95 (1.72-2.21)	131.38	72119.72 (63616.14-81733.64)	73221.53 (64587.03-82917.74)	1.53	-0.04 (-0.06 to -0.01)
Puerto Rico	277.93 (247.82-316.06)	581.66 (518.68-660.25)	109.28	59770.66 (53287.08-67909.01)	59623.75 (53254.82-67553.51)	-0.25	0 (0 to 0.01)
Tuvalu	0.58 (0.51-0.66)	0.94 (0.83-1.07)	62.69	71530.72 (63286.59-81027.23)	72945.20 (64355.71-82506.02)	1.98	-0.02 (-0.05 to 0)
United States Virgin Islands	5.70 (5.09-6.46)	15.22 (13.57-17.24)	167.16	59799.24 (53375.49-67934.18)	59781.99 (53302.62-67617.92)	-0.03	0.01 (0.01 to 0.02)
Saint Kitts and Nevis	3.16 (2.82-3.57)	5.03 (4.49-5.68)	59.35	59500.94 (53134.21-67242.81)	59613.22 (53089.59-67590.66)	0.19	0.02 (0.01 to 0.02)
Monaco	4.43 (4.01-4.91)	6.08 (5.52-6.70)	37.17	45995.03 (41619.29-50846.24)	46302.47 (42052.11-50959.43)	0.67	0.02 (0.02 to 0.03)
San Marino	2.15 (1.95-2.37)	4.53 (4.10-5.02)	110.9	45986.73 (41724.36-50687.24)	46275.80 (41938.71-51173.62)	0.63	0.03 (0.02 to 0.03)
South Sudan	209.08 (181.17-241.18)	272.05 (234.54-312.51)	30.12	69944.60 (60750.28-80291.50)	71082.77 (61463.27-81216.54)	1.63	0.07 (-0.03 to 0.18)
Sudan	592.10 (533.42-656.75)	1158.77 (1043.71-1287.26)	95.71	57137.71 (51389.55-63421.55)	57346.95 (51613.85-63736.78)	0.37	0.02 (0.01 to 0.02)
Thailand	2902.34 (2588.06-3257.98)	10618.02 (9441.34-11925.62)	265.84	74040.09 (66010.18-83085.83)	75107.48 (66772.18-84353.23)	1.44	-0.03 (-0.05 to 0)
Timor-Leste	19.53 (17.39-21.97)	79.91 (71.09-89.44)	309.24	74163.36 (66014.94-83305.02)	75091.37 (66823.40-83986.81)	1.25	-0.03 (-0.06 to 0)
Marshall Islands	1.30 (1.15-1.48)	2.70 (2.39-3.07)	108.2	71811.06 (63433.85-81758.65)	73008.99 (64455.16-82665.34)	1.67	-0.03 (-0.06 to 0)
Tonga	4.67 (4.12-5.29)	7.01 (6.16-7.93)	50.14	71916.60 (63518.40-81401.49)	72991.43 (64126.59-82565.52)	1.49	-0.03 (-0.06 to -0.01)
Solomon Islands	10.40 (9.17-11.77)	25.62 (22.65-29.04)	146.42	72171.97 (63622.75-81654.52)	72991.60 (64491.79-82638.90)	1.14	-0.05 (-0.08 to -0.02)
Micronesia (Federated States of)	4.16 (3.66-4.71)	6.11 (5.39-6.91)	46.96	71767.19 (63259.45-81255.40)	72868.92 (64239.07-82329.61)	1.54	-0.03 (-0.06 to -0.01)
Papua New Guinea	137.61 (121.35-155.80)	369.45 (326.49-418.89)	168.48	71985.44 (63459.90-81380.52)	73107.92 (64621.25-82814.14)	1.56	-0.04 (-0.07 to -0.02)
Vanuatu	4.84 (4.26-5.48)	13.68 (12.04-15.52)	182.56	72114.86 (63539.85-81558.89)	72912.48 (64149.27-82532.17)	1.11	-0.05 (-0.08 to -0.02)
Azerbaijan	338.50 (303.53-380.19)	719.83 (645.25-811.71)	112.65	60837.62 (54511.16-68466.11)	61247.75 (54857.16-69355.60)	0.67	0.02 (0.02 to 0.03)
Georgia	480.17 (429.60-538.98)	495.91 (444.80-557.96)	3.28	60802.46 (54346.48-68359.06)	60962.47 (54694.19-68587.59)	0.26	0.01 (0.01 to 0.02)
Kyrgyzstan	217.35 (194.89-245.80)	327.51 (293.18-367.34)	50.69	60553.95 (54251.62-68615.57)	60831.84 (54398.44-68427.03)	0.46	0.01 (0.01 to 0.02)
Armenia	193.97 (174.02-217.33)	360.06 (323.02-405.49)	85.63	60743.42 (54441.02-68251.27)	61011.77 (54730.93-68795.56)	0.44	0.02 (0.02 to 0.02)
Turkmenistan	131.25 (117.62-147.28)	274.81 (245.85-308.70)	109.38	60789.11 (54398.93-68355.68)	61215.01 (54729.40-68963.40)	0.7	0.02 (0.02 to 0.03)
Mongolia	72.31 (64.80-81.82)	143.56 (128.80-161.19)	98.54	60874.78 (54509.12-68895.88)	61035.08 (54687.15-68745.08)	0.26	0.01 (0.01 to 0.02)
Kazakhstan	903.03 (808.15-1018.65)	1298.62 (1163.64-1460.52)	43.81	60669.47 (54237.19-68596.61)	61011.12 (54630.56-68716.28)	0.56	0.02 (0.02 to 0.02)
Uzbekistan	820.52 (733.52-925.07)	1766.43 (1586.94-1975.80)	115.28	60793.31 (54364.38-68597.49)	61105.80 (54815.49-68583.11)	0.51	0.02 (0.02 to 0.03)
Tajikistan	192.01 (171.67-215.98)	376.28 (337.37-421.23)	95.97	60883.75 (54397.21-68567.24)	61131.84 (54695.46-68693.42)	0.41	0.02 (0.02 to 0.03)
Albania	143.59 (128.55-161.09)	363.88 (326.34-411.00)	153.42	60946.48 (54506.42-68512.16)	61295.74 (54945.92-69250.90)	0.57	0.02 (0.02 to 0.02)
Bosnia and Herzegovina	280.85 (250.79-315.28)	516.31 (462.68-581.22)	83.84	60549.47 (54065.66-68106.04)	61108.16 (54758.53-68791.23)	0.92	0.03 (0.03 to 0.04)
Croatia	463.58 (415.52-520.28)	744.08 (665.06-838.43)	60.51	60812.17 (54477.23-68339.02)	61179.25 (54700.14-68869.60)	0.6	0.02 (0.02 to 0.02)
Czechia	1114.92 (996.23-1254.69)	1769.76 (1585.83-1993.00)	58.73	61022.83 (54542.09-68639.94)	61237.41 (54854.11-68871.10)	0.35	0.02 (0.02 to 0.02)
Bulgaria	1000.47 (894.99-1131.75)	1201.01 (1078.26-1349.22)	20.04	61123.90 (54650.92-69147.24)	61056.27 (54820.75-68489.39)	-0.11	0 (-0.01 to 0)
Hungary	1186.44 (1065.32-1333.69)	1628.95 (1455.56-1833.95)	37.3	60884.57 (54662.08-68422.29)	61067.95 (54592.77-68668.25)	0.3	0.01 (0.01 to 0.01)
North Macedonia	136.32 (121.82-153.38)	265.55 (237.47-298.90)	94.79	61180.78 (54649.05-68894.43)	61207.26 (54674.64-68911.34)	0.04	0.01 (0 to 0.01)
Romania	2155.58 (1928.40-2419.44)	3108.66 (2778.58-3502.24)	44.21	60997.37 (54561.65-68548.38)	61114.39 (54640.18-68798.24)	0.19	0.01 (0 to 0.01)
Poland	3489.63 (3146.01-3900.29)	6128.05 (5508.70-6841.37)	75.61	61899.54 (55793.26-69199.38)	62222.96 (55940.01-69463.46)	0.52	0.02 (0.02 to 0.02)
Slovakia	474.43 (425.21-534.83)	786.38 (703.13-884.65)	65.75	60923.88 (54600.16-68645.70)	61153.78 (54669.67-68789.34)	0.38	0.01 (0.01 to 0.02)
Montenegro	46.16 (41.42-51.82)	80.32 (71.78-90.26)	74.02	60947.56 (54694.60-68456.31)	61162.11 (54623.23-68760.74)	0.35	0.01 (0.01 to 0.02)
Serbia	862.76 (772.17-973.55)	1383.12 (1237.11-1559.85)	60.31	61105.89 (54631.18-69178.97)	61149.51 (54699.15-68902.76)	0.07	0.01 (0 to 0.01)
Latvia	282.19 (252.32-317.54)	329.85 (295.16-371.71)	16.89	60794.94 (54354.86-68411.47)	61101.27 (54717.73-68814.49)	0.5	0.02 (0.01 to 0.02)
Estonia	160.82 (144.21-181.22)	223.08 (199.96-250.81)	38.71	60677.69 (54414.23-68375.05)	61145.74 (54867.51-68641.46)	0.77	0.02 (0.02 to 0.03)
Lithuania	352.50 (315.46-396.51)	475.15 (424.63-536.02)	34.79	60888.43 (54490.75-68464.41)	61054.89 (54628.13-68816.34)	0.27	0.01 (0.01 to 0.02)
Republic of Moldova	328.99 (294.93-371.12)	486.14 (434.43-549.09)	47.77	60814.06 (54473.35-68681.97)	60869.33 (54383.39-68809.41)	0.09	0.01 (0 to 0.02)
Brunei Darussalam	5.96 (5.36-6.66)	21.16 (19.06-23.64)	255.01	57121.90 (51326.66-63918.89)	56598.67 (50838.03-63528.55)	-0.92	-0.02 (-0.02 to -0.01)
Slovenia	189.58 (169.41-213.53)	361.87 (324.41-407.14)	90.88	60526.42 (54112.01-68160.46)	60880.04 (54608.35-68424.67)	0.58	0.03 (0.03 to 0.03)
Japan	12279.10 (11128.13-13691.57)	27638.24 (24895.80-30907.32)	125.08	56980.97 (51606.15-63537.38)	57242.79 (51752.42-63806.46)	0.46	0.02 (0.02 to 0.02)
Republic of Korea	1765.39 (1591.76-1972.99)	6991.27 (6290.47-7850.97)	296.02	55651.25 (50059.63-62397.74)	56455.10 (50777.55-63436.93)	1.44	0.07 (0.06 to 0.09)
Russian Federation	14128.26 (12727.37-15821.64)	20186.98 (18177.81-22613.23)	42.88	61570.86 (55417.03-69009.95)	61878.25 (55711.74-69388.35)	0.5	0.02 (0.02 to 0.02)
Ukraine	5783.18 (5193.59-6502.31)	6542.38 (5868.36-7347.81)	13.13	61556.45 (55255.91-69239.98)	61834.15 (55452.76-69475.19)	0.45	0.01 (0.01 to 0.01)
Belarus	1013.78 (906.92-1137.80)	1323.75 (1187.95-1486.41)	30.58	60781.74 (54351.66-68258.57)	60935.45 (54663.96-68486.46)	0.25	0.01 (0.01 to 0.02)
New Zealand	318.82 (282.12-357.71)	695.49 (615.64-781.97)	118.15	61517.33 (54434.76-68991.96)	61831.13 (54749.95-69531.02)	0.51	0.03 (0.02 to 0.03)
Denmark	490.28 (443.81-541.32)	727.15 (658.45-803.38)	48.31	45286.44 (40979.74-49966.76)	45705.10 (41414.79-50437.61)	0.92	0.03 (0.03 to 0.04)
Andorra	3.35 (3.04-3.70)	9.10 (8.25-10.02)	171.5	46410.56 (42017.40-51292.20)	46539.16 (42229.77-51209.99)	0.28	0 (0 to 0.01)
Finland	467.66 (414.22-528.42)	869.45 (764.14-989.93)	85.92	49562.74 (43924.02-55865.71)	49572.91 (43619.06-56376.62)	0.02	-0.03 (-0.04 to -0.01)
Singapore	139.22 (125.33-155.79)	624.13 (561.48-697.85)	348.31	56485.08 (50750.06-63338.80)	56838.17 (51084.05-63640.74)	0.63	0.03 (0.02 to 0.03)
Austria	714.93 (647.36-787.95)	1091.81 (989.06-1205.35)	52.72	45146.68 (40902.99-49714.70)	45855.20 (41588.60-50535.65)	1.57	0.06 (0.05 to 0.07)
Belgium	939.93 (852.70-1037.56)	1437.10 (1301.69-1585.38)	52.89	45811.38 (41585.51-50541.91)	46285.26 (41984.11-50944.86)	1.03	0.04 (0.03 to 0.05)
Cyprus	48.28 (43.89-53.13)	126.53 (114.87-139.68)	162.07	45899.69 (41610.46-50621.34)	46172.05 (41897.65-50982.20)	0.59	0.03 (0.02 to 0.03)
Australia	1597.90 (1506.71-1687.85)	3888.03 (3463.05-4313.37)	143.32	62110.16 (58527.32-65630.62)	64334.73 (57248.22-71487.49)	3.58	0.16 (0.1 to 0.23)
France	5192.71 (4731.41-5692.19)	8885.12 (8084.14-9778.44)	71.11	47131.91 (42990.69-51613.80)	47531.09 (43318.99-52172.30)	0.85	0.03 (0.02 to 0.04)
Ireland	247.86 (225.13-273.24)	478.80 (434.15-529.80)	93.18	45806.82 (41560.62-50508.83)	46235.55 (41928.54-51124.58)	0.94	0.03 (0.03 to 0.04)
Portugal	843.85 (765.66-929.62)	1514.57 (1370.01-1674.06)	79.48	45708.06 (41433.78-50393.65)	45907.79 (41579.28-50643.36)	0.44	0.02 (0.01 to 0.02)
Israel	291.99 (264.41-322.83)	750.41 (681.01-827.68)	157	45923.26 (41557.34-50783.08)	46121.88 (41849.96-50852.44)	0.43	0.02 (0.02 to 0.03)
Luxembourg	32.32 (29.24-35.70)	62.39 (56.55-68.81)	93.05	45264.55 (40968.22-49976.76)	45967.59 (41689.55-50641.62)	1.55	0.06 (0.05 to 0.06)
Spain	3355.00 (3047.13-3702.13)	5926.01 (5361.37-6560.31)	76.63	46018.41 (41781.24-50802.98)	46359.28 (42005.05-51202.74)	0.74	0.03 (0.02 to 0.03)
Italy	5578.52 (5086.65-6123.11)	9096.59 (8280.95-10016.37)	63.06	47082.49 (42944.84-51674.15)	47477.50 (43292.73-52169.53)	0.84	0.03 (0.03 to 0.04)
Netherlands	1191.85 (1079.65-1315.12)	2174.39 (1971.85-2398.95)	82.44	45541.82 (41254.14-50239.32)	46023.02 (41733.97-50735.39)	1.06	0.05 (0.04 to 0.06)
Sweden	778.24 (715.10-844.83)	1091.87 (1004.90-1185.53)	40.3	38413.78 (35277.43-41723.47)	38561.14 (35440.38-41923.04)	0.38	0.03 (0 to 0.05)
Iceland	17.25 (15.65-19.03)	35.77 (32.42-39.57)	107.34	46046.57 (41779.67-50764.03)	46264.99 (41957.64-51146.38)	0.47	0.02 (0.02 to 0.03)
Germany	7508.27 (6797.88-8300.21)	11906.21 (10774.89-13169.89)	58.57	45310.42 (41057.08-50034.67)	46111.54 (41798.06-50909.84)	1.77	0.05 (0.04 to 0.06)
Malta	24.75 (22.43-27.26)	62.38 (56.60-68.82)	152.03	45714.94 (41409.12-50388.22)	46176.65 (41908.13-50907.48)	1.01	0.04 (0.04 to 0.04)
Norway	440.28 (402.02-484.67)	635.18 (579.30-697.49)	44.26	47414.11 (43290.49-52161.30)	47921.80 (43713.25-52583.52)	1.07	0.02 (0.02 to 0.03)
Greece	921.14 (835.80-1015.74)	1476.66 (1336.24-1637.36)	60.31	46246.99 (41962.02-51008.16)	46419.39 (42096.48-51316.42)	0.37	0.02 (0.01 to 0.02)
Argentina	2264.34 (2024.55-2536.92)	4031.33 (3605.71-4534.87)	78.04	55347.82 (49434.53-62058.30)	55388.64 (49549.40-62274.06)	0.07	0 (0 to 0.01)
Switzerland	619.19 (559.13-686.75)	1087.15 (982.27-1200.23)	75.58	45363.51 (40970.50-50266.39)	45828.33 (41443.30-50501.30)	1.02	0.04 (0.03 to 0.05)
Uruguay	286.51 (256.89-321.81)	407.64 (365.03-458.01)	42.28	55379.34 (49633.95-62184.10)	55333.71 (49624.36-62045.38)	-0.08	0 (0 to 0.01)
United Kingdom	6656.36 (5974.28-7434.03)	9000.02 (8122.91-9957.50)	35.21	54474.39 (48903.08-60748.27)	52313.00 (47212.58-57866.34)	-3.97	-0.45 (-0.54 to -0.36)
Canada	2517.09 (2236.33-2833.49)	5640.45 (5030.97-6329.28)	124.09	59296.15 (52681.15-66700.87)	57700.20 (51464.00-64766.50)	-2.69	-0.17 (-0.21 to -0.12)
Saint Lucia	6.67 (5.96-7.53)	17.82 (15.90-20.14)	167.16	59507.70 (53124.66-67251.73)	59566.63 (53118.30-67355.79)	0.1	0.02 (0.01 to 0.03)
Jamaica	138.49 (123.61-156.72)	233.17 (208.33-263.84)	68.36	59540.69 (53161.50-67301.59)	59579.46 (53242.81-67443.02)	0.07	0.01 (0.01 to 0.02)
Years Lived with Disability
Myanmar	71.49 (46.30-105.57)	158.05 (102.62-234.26)	121.08	2895.64 (1909.48-4222.97)	2882.12 (1895.24-4233.07)	-0.47	-0.04 (-0.06 to -0.03)
Taiwan (Province of China)	34.03 (21.16-51.69)	108.62 (68.84-162.99)	219.22	1926.84 (1222.74-2882.67)	1925.30 (1222.14-2885.57)	-0.08	0 (-0.09 to 0.1)
Maldives	0.24 (0.16-0.36)	0.94 (0.61-1.39)	287.09	2851.18 (1880.55-4163.60)	2782.74 (1831.52-4092.07)	-2.4	-0.11 (-0.13 to -0.09)
Cambodia	12.90 (8.33-19.02)	37.45 (24.27-55.05)	190.27	2806.16 (1845.33-4087.98)	2801.64 (1844.97-4079.16)	-0.16	-0.03 (-0.04 to -0.01)
Indonesia	267.29 (173.57-394.29)	678.84 (438.94-1002.71)	153.97	2724.00 (1803.15-3965.04)	2699.11 (1780.93-3928.64)	-0.91	-0.13 (-0.16 to -0.1)
Lao People's Democratic Republic	6.13 (3.93-9.06)	13.51 (8.80-19.95)	120.38	2846.27 (1860.30-4154.47)	2827.24 (1870.20-4133.15)	-0.67	-0.06 (-0.07 to -0.04)
China	2465.48 (1580.35-3634.67)	7878.75 (5151.00-11366.75)	219.56	2733.32 (1783.85-3976.28)	3006.76 (1976.12-4320.28)	10	0.39 (0.33 to 0.45)
Philippines	85.96 (56.18-126.00)	250.73 (163.09-366.27)	191.66	2813.12 (1863.33-4083.71)	2805.15 (1851.43-4059.10)	-0.28	-0.02 (-0.03 to 0)
Malaysia	27.72 (18.15-40.71)	90.83 (58.98-134.87)	227.7	2761.85 (1821.60-4037.23)	2746.18 (1803.31-4044.42)	-0.57	-0.04 (-0.06 to -0.02)
Democratic People's Republic of Korea	37.76 (23.89-56.58)	89.92 (57.08-134.29)	138.13	2348.13 (1513.60-3475.96)	2352.05 (1501.28-3497.61)	0.17	0.01 (-0.04 to 0.07)
Viet Nam	132.32 (85.67-195.10)	313.23 (203.62-464.55)	136.72	2792.31 (1825.86-4091.46)	2775.93 (1825.77-4085.17)	-0.59	-0.04 (-0.06 to -0.03)
Fiji	0.80 (0.52-1.20)	1.98 (1.25-2.96)	145.74	2451.68 (1600.01-3615.04)	2448.81 (1585.37-3613.76)	-0.12	-0.03 (-0.04 to -0.01)
Sri Lanka	32.30 (21.00-48.04)	93.90 (60.99-138.28)	190.7	2784.75 (1834.52-4099.57)	2756.80 (1808.36-4033.16)	-1	-0.06 (-0.09 to -0.03)
Kiribati	0.09 (0.06-0.13)	0.17 (0.11-0.26)	93.38	2460.54 (1596.01-3588.24)	2474.28 (1606.89-3641.16)	0.56	-0.01 (-0.03 to 0.01)
Samoa	0.23 (0.14-0.34)	0.39 (0.25-0.58)	72.5	2453.82 (1590.93-3640.59)	2462.29 (1588.40-3625.69)	0.35	-0.02 (-0.04 to 0)
Trinidad and Tobago	2.17 (1.41-3.21)	5.30 (3.43-7.82)	144.4	2183.09 (1428.53-3218.18)	2153.21 (1402.28-3161.80)	-1.37	-0.01 (-0.02 to 0.01)
Iran (Islamic Republic of)	65.84 (43.32-96.17)	207.60 (137.99-300.80)	215.32	2519.14 (1694.81-3627.14)	2404.37 (1611.06-3467.27)	-4.56	-0.12 (-0.13 to -0.1)
Belize	0.25 (0.16-0.37)	0.70 (0.45-1.04)	180.82	2207.61 (1441.00-3243.02)	2176.91 (1421.05-3206.98)	-1.39	-0.01 (-0.02 to 0.01)
Grenada	0.22 (0.14-0.33)	0.28 (0.18-0.41)	25.54	2195.77 (1427.05-3255.53)	2164.57 (1403.23-3177.62)	-1.42	-0.01 (-0.02 to 0.01)
Costa Rica	4.39 (2.86-6.49)	14.66 (9.52-21.57)	233.87	2150.93 (1407.03-3170.52)	2120.31 (1378.88-3118.43)	-1.42	0 (-0.01 to 0.02)
Iraq	22.22 (14.86-32.21)	56.84 (37.23-83.30)	155.85	2525.92 (1694.63-3654.49)	2421.98 (1607.34-3516.22)	-4.11	-0.11 (-0.12 to -0.09)
Saint Vincent and the Grenadines	0.20 (0.13-0.29)	0.39 (0.25-0.57)	95.08	2201.30 (1425.66-3254.86)	2180.13 (1419.90-3224.56)	-0.96	0.01 (0 to 0.03)
Guyana	0.89 (0.57-1.32)	1.51 (0.97-2.26)	70.42	2196.92 (1432.44-3235.07)	2172.65 (1411.12-3206.76)	-1.1	0 (-0.02 to 0.01)
Chile	24.07 (15.64-35.48)	67.54 (43.86-99.54)	180.62	2072.54 (1355.76-3040.12)	2032.10 (1318.98-2996.39)	-1.95	-0.03 (-0.04 to -0.02)
Honduras	4.76 (3.09-7.06)	14.89 (9.58-22.09)	213.14	2176.35 (1427.40-3205.08)	2147.95 (1397.56-3159.86)	-1.31	0 (-0.02 to 0.01)
Paraguay	6.28 (4.10-9.20)	16.66 (10.70-24.63)	165.46	2458.90 (1614.68-3587.85)	2434.73 (1572.18-3584.34)	-0.98	-0.01 (-0.02 to 0)
Haiti	7.06 (4.50-10.55)	15.20 (9.72-22.73)	115.46	2205.94 (1438.43-3248.39)	2186.91 (1422.69-3221.52)	-0.86	0 (-0.01 to 0.01)
Peru	23.98 (15.50-35.76)	72.60 (46.95-108.05)	202.7	1798.06 (1166.57-2672.46)	1780.64 (1151.08-2651.69)	-0.97	0.03 (0.01 to 0.04)
Antigua and Barbuda	0.16 (0.10-0.23)	0.27 (0.17-0.40)	69.94	2182.81 (1418.11-3223.86)	2160.13 (1403.04-3171.89)	-1.04	0 (-0.01 to 0.01)
United States of America	1047.42 (686.31-1523.61)	1846.63 (1214.90-2684.51)	76.3	2432.90 (1590.37-3545.99)	2317.42 (1523.27-3371.39)	-4.75	-0.09 (-0.15 to -0.03)
Dominica	0.17 (0.11-0.25)	0.22 (0.14-0.33)	30.97	2177.09 (1416.97-3191.82)	2153.98 (1396.85-3177.74)	-1.06	0.01 (0 to 0.03)
Venezuela (Bolivarian Republic of)	22.72 (14.68-33.71)	76.88 (50.14-113.85)	238.44	2146.92 (1397.05-3167.49)	2129.68 (1397.78-3137.66)	-0.8	0.02 (0 to 0.03)
Cuba	28.23 (18.31-41.54)	55.31 (36.16-81.34)	95.97	2207.89 (1435.53-3244.00)	2184.86 (1421.12-3224.95)	-1.04	-0.01 (-0.02 to 0)
Bahrain	0.36 (0.24-0.54)	1.87 (1.20-2.78)	413.14	2480.93 (1648.13-3592.97)	2404.54 (1599.32-3509.80)	-3.08	-0.07 (-0.08 to -0.05)
Brazil	244.79 (159.15-361.18)	766.23 (500.47-1121.27)	213.01	2516.00 (1656.59-3678.29)	2487.11 (1630.61-3629.65)	-1.15	-0.04 (-0.08 to 0.01)
Mexico	103.91 (67.63-153.66)	332.01 (216.64-490.94)	219.51	2246.49 (1474.06-3301.82)	2232.56 (1464.31-3288.39)	-0.62	0.01 (0 to 0.03)
El Salvador	7.51 (4.84-11.04)	17.06 (11.09-25.22)	127.25	2161.95 (1398.40-3174.06)	2130.41 (1376.74-3161.14)	-1.46	-0.01 (-0.02 to 0)
Jordan	3.08 (2.02-4.50)	17.44 (11.31-25.58)	466.46	2489.89 (1662.16-3608.33)	2409.76 (1586.65-3508.80)	-3.22	-0.07 (-0.09 to -0.06)
Algeria	33.15 (21.68-48.15)	95.09 (62.40-138.66)	186.87	2499.90 (1658.79-3596.66)	2421.98 (1603.92-3509.66)	-3.12	-0.07 (-0.09 to -0.06)
Guatemala	7.59 (4.86-11.31)	27.45 (17.64-40.45)	261.48	2177.09 (1417.29-3196.78)	2140.34 (1383.29-3141.46)	-1.69	-0.02 (-0.03 to 0)
Egypt	64.07 (41.90-93.86)	147.68 (95.61-216.52)	130.51	2514.33 (1681.84-3633.73)	2419.08 (1606.03-3499.21)	-3.79	-0.08 (-0.1 to -0.06)
Kuwait	1.27 (0.84-1.87)	6.14 (4.03-9.04)	383.94	2478.16 (1655.63-3609.86)	2393.22 (1588.81-3494.93)	-3.43	-0.08 (-0.1 to -0.06)
Ecuador	12.88 (8.31-19.05)	42.46 (27.54-62.34)	229.52	2177.91 (1411.92-3208.68)	2134.18 (1386.97-3128.14)	-2.01	0.09 (0 to 0.18)
Colombia	40.79 (26.38-60.47)	148.40 (96.43-218.80)	263.84	2158.58 (1407.06-3178.80)	2131.16 (1384.35-3142.56)	-1.27	0 (-0.02 to 0.01)
Barbados	0.88 (0.57-1.28)	1.46 (0.94-2.15)	66.94	2149.92 (1397.19-3164.72)	2134.62 (1370.03-3129.18)	-0.71	0.01 (-0.01 to 0.02)
Suriname	0.62 (0.40-0.92)	1.62 (1.05-2.40)	159.69	2195.94 (1432.20-3241.98)	2169.97 (1410.98-3203.38)	-1.18	-0.02 (-0.03 to -0.01)
Bolivia (Plurinational State of)	6.67 (4.31-9.83)	20.02 (12.86-29.74)	200.27	1977.09 (1293.25-2888.62)	1957.81 (1270.72-2882.73)	-0.98	0.01 (0 to 0.03)
Bahamas	0.37 (0.24-0.54)	0.98 (0.63-1.46)	165.87	2165.93 (1406.05-3190.67)	2147.61 (1392.47-3185.12)	-0.85	0 (-0.01 to 0.02)
Dominican Republic	8.93 (5.79-13.20)	26.11 (16.90-38.46)	192.22	2205.74 (1441.84-3236.84)	2179.49 (1412.79-3208.44)	-1.19	0 (-0.02 to 0.01)
Nicaragua	3.57 (2.32-5.28)	11.87 (7.66-17.57)	232.59	2170.90 (1420.85-3192.72)	2142.47 (1390.32-3160.89)	-1.31	0 (-0.02 to 0.01)
Panama	3.69 (2.40-5.42)	11.76 (7.66-17.41)	218.85	2143.36 (1397.50-3138.04)	2121.98 (1378.72-3143.31)	-1	0.01 (0 to 0.02)
Morocco	40.46 (27.04-58.70)	95.25 (63.09-139.33)	135.43	2542.09 (1711.20-3669.37)	2455.99 (1641.26-3566.68)	-3.39	-0.09 (-0.1 to -0.08)
Turkey	92.93 (61.37-136.03)	270.65 (177.77-398.90)	191.24	2526.40 (1684.62-3668.34)	2411.38 (1594.02-3539.51)	-4.55	-0.11 (-0.13 to -0.1)
Palestine	2.44 (1.61-3.53)	6.09 (4.00-8.92)	149.98	2539.64 (1693.79-3655.09)	2446.96 (1628.26-3551.85)	-3.65	-0.09 (-0.1 to -0.08)
United Arab Emirates	0.75 (0.49-1.10)	5.81 (3.68-8.69)	677.43	2469.01 (1649.98-3582.13)	2398.04 (1591.27-3492.17)	-2.87	-0.04 (-0.07 to -0.02)
Yemen	12.31 (8.08-17.94)	34.42 (22.60-50.49)	179.59	2577.19 (1720.61-3708.49)	2465.81 (1641.18-3581.52)	-4.32	-0.13 (-0.14 to -0.12)
Oman	1.64 (1.09-2.32)	4.12 (2.69-6.09)	151.54	2556.76 (1719.00-3590.93)	2419.99 (1602.11-3530.49)	-5.35	-0.11 (-0.14 to -0.08)
Libya	5.10 (3.38-7.40)	12.32 (8.11-17.92)	141.71	2514.47 (1676.79-3636.86)	2409.10 (1601.12-3487.65)	-4.19	-0.11 (-0.13 to -0.09)
Qatar	0.18 (0.11-0.26)	1.45 (0.93-2.16)	727.32	2490.61 (1667.97-3615.77)	2388.16 (1586.43-3483.42)	-4.11	-0.07 (-0.09 to -0.05)
Saudi Arabia	14.02 (9.29-20.38)	34.92 (22.66-51.58)	149.1	2478.90 (1659.95-3577.32)	2382.53 (1586.07-3469.94)	-3.89	-0.08 (-0.1 to -0.06)
Lebanon	5.96 (3.95-8.68)	18.76 (12.51-27.25)	214.66	2515.50 (1686.86-3631.88)	2407.28 (1594.28-3512.04)	-4.3	-0.12 (-0.13 to -0.1)
Syrian Arab Republic	13.71 (9.05-20.02)	34.22 (22.43-50.25)	149.63	2535.77 (1694.46-3675.11)	2425.41 (1613.04-3524.35)	-4.35	-0.12 (-0.13 to -0.1)
Tunisia	13.82 (9.09-20.14)	38.32 (25.19-56.15)	177.35	2524.09 (1681.74-3649.95)	2416.69 (1600.42-3521.84)	-4.26	-0.1 (-0.12 to -0.08)
Bhutan	0.59 (0.38-0.87)	1.77 (1.16-2.59)	200.18	2582.02 (1713.45-3740.24)	2522.75 (1655.77-3674.01)	-2.3	-0.04 (-0.06 to -0.03)
Bangladesh	128.01 (83.97-187.27)	400.20 (262.18-584.51)	212.63	2551.45 (1686.27-3708.98)	2495.84 (1648.02-3625.22)	-2.18	-0.07 (-0.09 to -0.05)
Afghanistan	19.17 (12.66-27.79)	19.77 (13.19-28.64)	3.12	2580.71 (1731.60-3701.08)	2476.90 (1657.80-3581.56)	-4.02	-0.11 (-0.12 to -0.1)
India	1229.99 (807.91-1801.62)	3541.29 (2356.03-5149.26)	187.91	2684.56 (1796.65-3874.33)	2606.30 (1751.58-3760.29)	-2.92	-0.13 (-0.15 to -0.12)
Angola	8.45 (5.48-12.54)	25.42 (16.43-37.64)	200.7	2428.75 (1611.22-3533.40)	2369.43 (1563.77-3450.71)	-2.44	-0.05 (-0.07 to -0.03)
Nepal	24.29 (16.06-35.08)	68.08 (44.74-99.57)	180.26	2642.59 (1772.39-3771.51)	2590.58 (1719.29-3757.32)	-1.97	-0.04 (-0.05 to -0.02)
Pakistan	154.53 (101.81-225.19)	295.46 (192.74-432.84)	91.2	2504.24 (1665.23-3624.35)	2441.55 (1615.45-3537.70)	-2.5	-0.04 (-0.06 to -0.03)
Madagascar	18.18 (11.79-26.68)	35.50 (22.74-51.92)	95.27	3395.92 (2234.24-4920.59)	3431.49 (2250.58-4937.81)	1.05	0.03 (-0.11 to 0.17)
Burundi	7.77 (4.93-11.50)	15.02 (9.57-22.23)	93.33	3131.47 (2018.31-4587.93)	3184.84 (2068.42-4637.34)	1.7	0.1 (-0.04 to 0.24)
Central African Republic	2.49 (1.60-3.71)	4.42 (2.84-6.54)	77.52	2406.76 (1590.90-3511.05)	2378.21 (1572.47-3451.55)	-1.19	-0.02 (-0.04 to 0)
Kenya	30.60 (19.82-44.67)	82.99 (53.39-121.65)	171.18	3490.71 (2288.62-5046.14)	3523.95 (2307.07-5091.37)	0.95	0.03 (-0.11 to 0.16)
Comoros	0.62 (0.40-0.92)	1.63 (1.05-2.41)	162.53	3109.17 (2025.58-4542.93)	3134.08 (2038.18-4580.78)	0.8	0.03 (-0.11 to 0.17)
Ethiopia	61.12 (39.08-89.68)	146.66 (95.06-214.86)	139.98	3184.82 (2090.86-4589.54)	3238.91 (2119.81-4706.31)	1.7	0.09 (-0.03 to 0.21)
Congo	2.55 (1.64-3.79)	5.83 (3.80-8.58)	128.49	2381.35 (1570.67-3467.82)	2359.94 (1564.25-3427.39)	-0.9	0.01 (-0.02 to 0.03)
Malawi	13.12 (8.17-19.36)	24.33 (15.99-35.33)	85.43	3347.71 (2138.57-4858.36)	3318.57 (2208.32-4758.62)	-0.87	-0.01 (-0.03 to 0.02)
Equatorial Guinea	0.45 (0.29-0.66)	1.11 (0.72-1.64)	146.26	2385.46 (1577.74-3462.61)	2325.78 (1528.78-3399.93)	-2.5	-0.06 (-0.09 to -0.04)
Democratic Republic of the Congo	36.14 (23.14-53.67)	80.99 (52.83-118.76)	124.11	2426.30 (1593.62-3526.58)	2378.17 (1577.57-3437.05)	-1.98	-0.04 (-0.06 to -0.03)
Djibouti	0.36 (0.23-0.54)	1.81 (1.15-2.68)	402.35	3119.98 (2028.50-4575.77)	3149.11 (2049.54-4595.49)	0.93	0.08 (-0.05 to 0.21)
Gabon	1.54 (1.01-2.25)	2.50 (1.62-3.69)	61.93	2384.22 (1574.54-3447.08)	2338.93 (1545.91-3407.66)	-1.9	-0.03 (-0.05 to -0.01)
Eritrea	2.67 (1.67-4.02)	7.70 (4.86-11.54)	188.36	3104.24 (2008.39-4557.43)	3146.14 (2033.19-4626.95)	1.35	0.04 (-0.13 to 0.2)
Somalia	6.06 (3.87-8.99)	17.34 (10.89-25.89)	186.05	3150.69 (2050.46-4590.48)	3213.69 (2082.05-4686.40)	2	0.03 (-0.12 to 0.19)
Mauritius	2.25 (1.46-3.34)	6.39 (4.12-9.42)	183.34	2761.74 (1816.82-4043.97)	2746.31 (1788.63-4023.93)	-0.56	-0.04 (-0.05 to -0.02)
United Republic of Tanzania	31.36 (19.91-47.06)	73.56 (46.64-109.35)	134.56	2790.69 (1807.60-4120.06)	2842.54 (1824.52-4187.35)	1.86	0.1 (-0.04 to 0.24)
Seychelles	0.20 (0.13-0.29)	0.37 (0.24-0.54)	85.71	2748.32 (1798.19-4015.30)	2745.20 (1803.18-4022.80)	-0.11	-0.02 (-0.04 to -0.01)
Mozambique	18.58 (11.93-27.55)	33.95 (21.68-50.61)	82.75	3109.54 (2034.14-4542.14)	3167.18 (2064.26-4642.83)	1.85	0.03 (-0.12 to 0.18)
Uganda	17.21 (10.88-25.65)	38.18 (24.22-57.04)	121.79	2598.16 (1668.31-3823.96)	2668.12 (1716.92-3945.71)	2.69	0.05 (-0.14 to 0.25)
Rwanda	8.81 (5.63-13.07)	20.32 (12.92-30.26)	130.49	3114.15 (2034.36-4538.27)	3165.92 (2053.86-4650.37)	1.66	0.02 (-0.13 to 0.18)
Zambia	8.60 (5.50-12.61)	20.33 (12.88-30.01)	136.32	3084.55 (2007.08-4472.75)	3134.05 (2020.62-4570.91)	1.6	0.02 (-0.11 to 0.15)
Botswana	1.02 (0.65-1.51)	2.59 (1.66-3.87)	154.6	1812.16 (1187.34-2650.84)	1775.80 (1157.93-2618.09)	-2.01	0 (-0.02 to 0.02)
Lesotho	1.69 (1.09-2.48)	1.98 (1.26-2.95)	17.7	1811.97 (1189.29-2644.54)	1781.66 (1152.75-2612.36)	-1.67	-0.01 (-0.02 to 0.01)
Ghana	12.56 (8.13-18.53)	32.44 (20.80-47.58)	158.22	2025.87 (1334.35-2941.61)	1914.82 (1249.21-2774.43)	-5.48	-0.14 (-0.22 to -0.07)
Burkina Faso	10.14 (6.55-14.70)	20.16 (13.14-29.50)	98.75	2185.64 (1439.18-3132.22)	2081.74 (1373.89-3014.22)	-4.75	-0.11 (-0.18 to -0.04)
Cameroon	9.79 (6.33-14.35)	25.27 (16.33-36.65)	158.14	2161.58 (1423.97-3126.47)	2043.85 (1342.84-2929.01)	-5.45	0.02 (-0.11 to 0.15)
Namibia	1.20 (0.77-1.79)	2.48 (1.59-3.68)	106.56	1808.60 (1177.33-2651.01)	1782.90 (1160.04-2613.08)	-1.42	0.01 (-0.01 to 0.02)
South Africa	44.58 (29.15-65.48)	99.20 (64.65-144.67)	122.51	1946.80 (1283.00-2841.03)	1927.00 (1269.38-2786.81)	-1.02	-0.02 (-0.05 to 0)
Eswatini	0.50 (0.32-0.74)	0.96 (0.61-1.43)	91.77	1811.41 (1181.77-2659.79)	1778.06 (1164.33-2609.52)	-1.84	0 (-0.02 to 0.01)
Cabo Verde	0.65 (0.43-0.93)	1.04 (0.68-1.50)	60.04	2147.25 (1410.80-3093.78)	2032.12 (1330.91-2927.12)	-5.36	-0.13 (-0.2 to -0.07)
Chad	6.98 (4.58-10.09)	12.05 (7.82-17.52)	72.6	2179.10 (1442.65-3130.21)	2091.93 (1377.97-3007.90)	-4	-0.1 (-0.18 to -0.02)
Zimbabwe	7.37 (4.76-11.01)	11.48 (7.38-17.13)	55.71	1774.01 (1164.94-2610.87)	1747.09 (1146.44-2560.78)	-1.52	0.03 (0.01 to 0.05)
Coted'Ivoire	7.91 (5.12-11.59)	21.81 (13.97-32.08)	175.72	2189.68 (1447.27-3153.98)	2060.78 (1345.97-2985.26)	-5.89	-0.13 (-0.2 to -0.06)
Gambia	0.77 (0.50-1.12)	2.09 (1.36-3.03)	170.68	2168.50 (1434.99-3119.51)	2045.83 (1340.52-2943.39)	-5.66	-0.13 (-0.21 to -0.06)
Benin	5.00 (3.27-7.25)	11.14 (7.26-16.05)	122.67	2222.72 (1465.38-3204.87)	2109.22 (1389.10-3015.12)	-5.11	-0.12 (-0.18 to -0.05)
Guinea	8.29 (5.38-12.03)	12.44 (8.11-18.06)	50.12	2178.47 (1433.87-3135.19)	2066.81 (1362.23-2975.30)	-5.13	-0.13 (-0.2 to -0.06)
Mali	8.90 (5.81-12.88)	18.66 (12.11-27.45)	109.66	2193.70 (1458.63-3131.48)	2086.13 (1375.63-3025.75)	-4.9	-0.12 (-0.2 to -0.04)
Guinea-Bissau	0.86 (0.55-1.26)	1.36 (0.87-1.99)	57.94	2156.41 (1414.84-3110.19)	2046.63 (1339.62-2939.63)	-5.09	-0.11 (-0.17 to -0.04)
Liberia	2.85 (1.86-4.14)	4.07 (2.64-5.90)	42.71	2188.21 (1449.18-3145.26)	2062.73 (1355.74-2965.05)	-5.73	-0.14 (-0.21 to -0.06)
Mauritania	2.36 (1.53-3.44)	4.88 (3.17-7.07)	107.04	2140.58 (1408.96-3097.81)	2051.34 (1345.52-2947.53)	-4.17	-0.12 (-0.2 to -0.04)
Guam	0.18 (0.12-0.28)	0.66 (0.42-0.98)	260.88	2428.67 (1567.29-3606.61)	2425.33 (1552.46-3588.72)	-0.14	-0.04 (-0.06 to -0.02)
Nigeria	110.74 (73.20-160.21)	196.51 (129.33-283.41)	77.45	2291.26 (1532.44-3286.55)	2158.37 (1438.89-3084.81)	-5.8	-0.1 (-0.18 to -0.01)
Sao Tome and Principe	0.16 (0.11-0.24)	0.23 (0.15-0.34)	41.48	2137.21 (1408.18-3097.77)	2043.25 (1334.55-2957.30)	-4.4	-0.12 (-0.2 to -0.05)
Bermuda	0.16 (0.10-0.24)	0.40 (0.26-0.59)	148.07	2173.26 (1402.98-3192.52)	2148.54 (1399.41-3168.75)	-1.14	0 (-0.01 to 0.02)
Senegal	7.57 (4.91-10.97)	17.05 (11.01-24.78)	125.2	2169.15 (1426.01-3112.40)	2050.87 (1340.24-2954.23)	-5.45	-0.13 (-0.2 to -0.05)
Niger	5.92 (3.86-8.67)	17.40 (11.29-25.39)	193.68	2184.92 (1450.71-3148.65)	2098.11 (1385.69-3020.35)	-3.97	-0.08 (-0.17 to 0.01)
Cook Islands	0.03 (0.02-0.05)	0.08 (0.05-0.12)	146.31	2436.98 (1573.19-3600.93)	2437.48 (1581.96-3634.28)	0.02	-0.03 (-0.05 to -0.01)
Sierra Leone	5.15 (3.32-7.61)	8.22 (5.30-12.07)	59.56	2212.44 (1435.56-3256.77)	2104.25 (1372.22-3071.98)	-4.89	-0.12 (-0.19 to -0.05)
American Samoa	0.05 (0.03-0.08)	0.13 (0.08-0.19)	139.9	2432.83 (1580.84-3562.92)	2445.90 (1582.90-3594.99)	0.54	-0.01 (-0.03 to 0.01)
Togo	2.61 (1.70-3.82)	7.36 (4.72-10.79)	181.93	2148.21 (1417.64-3103.52)	2029.68 (1328.20-2930.50)	-5.52	-0.12 (-0.18 to -0.06)
Greenland	0.07 (0.04-0.10)	0.17 (0.11-0.26)	150.25	2282.77 (1470.44-3366.27)	2290.63 (1476.62-3377.84)	0.34	0.09 (0.06 to 0.12)
Northern Mariana Islands	0.03 (0.02-0.05)	0.13 (0.08-0.19)	323.14	2423.97 (1580.98-3581.50)	2434.61 (1569.38-3588.78)	0.44	0 (-0.03 to 0.02)
Nauru	0.01 (0.01-0.02)	0.01 (0.01-0.02)	30.52	2479.08 (1605.73-3660.09)	2460.91 (1590.70-3631.77)	-0.73	-0.04 (-0.06 to -0.02)
Tokelau	0.00 (0.00-0.01)	0.00 (0.00-0.01)	9.34	2479.93 (1611.46-3644.28)	2462.74 (1588.40-3626.58)	-0.69	-0.06 (-0.08 to -0.04)
Niue	0.01 (0.00-0.01)	0.01 (0.00-0.01)	-8.15	2445.99 (1578.38-3621.66)	2446.09 (1572.21-3599.79)	0	-0.02 (-0.04 to 0)
Palau	0.03 (0.02-0.04)	0.06 (0.04-0.09)	120.57	2429.15 (1571.49-3583.00)	2439.03 (1572.01-3604.03)	0.41	-0.02 (-0.04 to 0)
Puerto Rico	10.02 (6.52-14.84)	22.26 (14.59-32.53)	122.11	2178.54 (1421.51-3218.87)	2144.15 (1388.04-3157.40)	-1.58	-0.01 (-0.02 to 0)
Tuvalu	0.02 (0.01-0.03)	0.03 (0.02-0.04)	67.79	2466.39 (1591.04-3616.61)	2473.92 (1597.06-3644.75)	0.31	-0.02 (-0.04 to 0)
United States Virgin Islands	0.19 (0.12-0.29)	0.55 (0.36-0.81)	180.08	2180.29 (1414.84-3229.68)	2149.29 (1404.42-3177.86)	-1.42	0 (-0.01 to 0.02)
Saint Kitts and Nevis	0.11 (0.07-0.17)	0.16 (0.10-0.24)	45.15	2176.32 (1412.75-3217.96)	2153.63 (1399.30-3170.49)	-1.04	0 (-0.02 to 0.01)
Monaco	0.15 (0.10-0.22)	0.21 (0.14-0.31)	37.67	1497.87 (964.63-2221.09)	1494.99 (958.28-2220.30)	-0.19	0.1 (0.06 to 0.14)
San Marino	0.07 (0.05-0.11)	0.16 (0.10-0.24)	125.29	1508.41 (965.27-2234.79)	1506.95 (963.41-2246.92)	-0.1	0.1 (0.06 to 0.13)
South Sudan	8.70 (5.58-12.76)	11.13 (7.13-16.40)	27.87	3086.70 (2011.26-4474.73)	3141.45 (2046.55-4563.19)	1.77	0.08 (-0.03 to 0.19)
Sudan	25.48 (16.85-37.09)	47.87 (31.43-69.78)	87.89	2567.86 (1715.48-3713.05)	2459.86 (1632.17-3561.13)	-4.21	-0.12 (-0.13 to -0.1)
Thailand	102.83 (66.29-151.59)	385.04 (251.43-567.05)	274.44	2770.79 (1810.75-4043.97)	2761.35 (1808.91-4057.94)	-0.34	-0.04 (-0.05 to -0.02)
Timor-Leste	0.68 (0.44-1.01)	2.83 (1.84-4.18)	315.02	2821.36 (1859.74-4102.38)	2799.13 (1840.87-4091.98)	-0.79	-0.07 (-0.09 to -0.04)
Marshall Islands	0.04 (0.03-0.06)	0.08 (0.05-0.12)	94.25	2477.58 (1609.92-3646.27)	2487.73 (1605.14-3656.97)	0.41	-0.02 (-0.04 to 0)
Tonga	0.15 (0.10-0.22)	0.23 (0.15-0.34)	56.49	2466.55 (1589.86-3649.43)	2464.85 (1595.31-3619.99)	-0.07	-0.03 (-0.04 to -0.01)
Solomon Islands	0.32 (0.20-0.48)	0.81 (0.52-1.20)	153.24	2522.21 (1645.13-3704.44)	2518.18 (1635.68-3693.35)	-0.16	-0.04 (-0.06 to -0.02)
Micronesia (Federated States of)	0.13 (0.08-0.20)	0.18 (0.11-0.27)	37.09	2462.88 (1595.69-3622.72)	2471.72 (1606.45-3641.30)	0.36	-0.02 (-0.04 to 0)
Papua New Guinea	4.17 (2.61-6.28)	11.40 (7.22-17.09)	173.28	2504.65 (1617.82-3695.18)	2515.93 (1630.43-3712.11)	0.45	-0.03 (-0.05 to -0.01)
Vanuatu	0.15 (0.09-0.22)	0.43 (0.27-0.64)	184.4	2506.27 (1625.76-3681.60)	2507.26 (1630.24-3714.88)	0.04	-0.04 (-0.06 to -0.02)
Azerbaijan	12.06 (7.83-17.79)	24.08 (15.52-35.60)	99.64	2251.98 (1469.56-3306.16)	2237.65 (1463.63-3272.49)	-0.64	0.01 (-0.01 to 0.03)
Georgia	16.96 (11.01-24.95)	18.26 (11.95-26.77)	7.65	2228.78 (1456.49-3263.42)	2225.21 (1454.90-3267.80)	-0.16	0.04 (0.02 to 0.06)
Kyrgyzstan	7.78 (5.02-11.52)	11.28 (7.23-16.77)	45.04	2248.50 (1460.93-3316.35)	2248.80 (1465.06-3310.26)	0.01	0.04 (0.02 to 0.06)
Armenia	6.82 (4.41-10.12)	12.85 (8.34-19.06)	88.47	2256.59 (1472.23-3320.83)	2230.63 (1455.25-3303.90)	-1.15	0 (-0.02 to 0.01)
Turkmenistan	4.57 (2.93-6.78)	9.38 (5.99-13.94)	105.45	2246.92 (1458.01-3312.83)	2236.74 (1449.36-3286.35)	-0.45	0.02 (0 to 0.04)
Mongolia	2.59 (1.68-3.83)	4.89 (3.15-7.29)	88.65	2273.41 (1488.87-3339.24)	2251.04 (1471.15-3320.69)	-0.98	0.01 (0 to 0.03)
Kazakhstan	31.78 (20.45-47.00)	44.14 (28.41-65.50)	38.88	2235.30 (1451.39-3289.79)	2220.49 (1448.84-3260.97)	-0.66	0.02 (0 to 0.04)
Uzbekistan	30.08 (19.47-44.14)	59.70 (38.22-89.22)	98.46	2268.20 (1469.37-3324.72)	2241.09 (1458.47-3316.16)	-1.19	0.01 (-0.01 to 0.02)
Tajikistan	6.94 (4.48-10.22)	12.67 (8.09-18.71)	82.6	2272.55 (1475.40-3332.66)	2263.86 (1474.08-3301.93)	-0.38	0.03 (0.01 to 0.05)
Albania	5.06 (3.25-7.53)	13.00 (8.40-19.30)	157.02	2256.37 (1464.54-3341.46)	2237.07 (1452.09-3309.82)	-0.86	0.01 (-0.01 to 0.02)
Bosnia and Herzegovina	9.83 (6.35-14.71)	18.57 (12.06-27.40)	88.88	2258.40 (1473.44-3348.88)	2214.86 (1441.23-3263.78)	-1.93	-0.02 (-0.04 to 0)
Croatia	16.10 (10.35-24.01)	27.49 (18.01-40.51)	70.79	2220.55 (1442.21-3286.55)	2203.72 (1437.15-3259.87)	-0.76	0.02 (0 to 0.04)
Czechia	40.05 (25.98-59.90)	64.82 (42.29-95.41)	61.87	2223.60 (1445.74-3320.11)	2190.73 (1422.90-3232.61)	-1.48	0.04 (0.01 to 0.08)
Bulgaria	34.37 (22.09-51.35)	44.00 (28.51-64.82)	28.01	2234.09 (1451.92-3301.60)	2207.03 (1426.29-3251.80)	-1.21	0.01 (-0.01 to 0.03)
Hungary	42.36 (27.55-62.65)	59.96 (39.15-88.79)	41.57	2223.99 (1451.76-3281.45)	2200.93 (1431.43-3268.08)	-1.04	0.02 (0 to 0.04)
North Macedonia	4.76 (3.07-7.07)	9.05 (5.75-13.49)	90.01	2242.45 (1461.96-3305.15)	2212.14 (1421.75-3264.82)	-1.35	0 (-0.02 to 0.03)
Romania	75.21 (48.69-111.61)	114.76 (73.79-169.62)	52.6	2231.20 (1457.69-3286.65)	2212.26 (1417.42-3279.19)	-0.85	0.02 (0 to 0.04)
Poland	130.86 (85.96-191.50)	234.83 (155.10-342.85)	79.45	2384.43 (1573.11-3476.42)	2373.64 (1568.18-3468.53)	-0.45	0.04 (0.01 to 0.07)
Slovakia	16.94 (11.02-25.10)	28.00 (18.24-41.38)	65.36	2222.92 (1449.60-3284.54)	2202.91 (1438.16-3247.58)	-0.9	0.02 (0 to 0.04)
Montenegro	1.64 (1.06-2.43)	2.79 (1.80-4.12)	70.39	2211.86 (1439.13-3270.45)	2201.14 (1428.26-3232.44)	-0.48	0.02 (0.01 to 0.04)
Serbia	29.03 (18.48-43.28)	49.94 (32.28-73.59)	72.05	2235.97 (1451.44-3294.29)	2203.04 (1423.88-3248.28)	-1.47	0 (-0.02 to 0.02)
Latvia	10.57 (6.93-15.49)	12.87 (8.42-18.69)	21.79	2299.52 (1508.04-3370.22)	2278.72 (1476.59-3330.65)	-0.9	0 (-0.02 to 0.01)
Estonia	6.02 (3.90-8.85)	8.74 (5.73-12.76)	45.12	2302.79 (1495.94-3379.57)	2278.41 (1480.59-3356.99)	-1.06	0.02 (0 to 0.04)
Lithuania	13.25 (8.65-19.45)	18.46 (12.24-27.08)	39.36	2303.19 (1504.78-3378.49)	2265.46 (1488.63-3347.43)	-1.64	-0.02 (-0.03 to 0)
Republic of Moldova	11.74 (7.60-17.52)	18.01 (11.76-26.52)	53.38	2314.88 (1520.29-3417.57)	2286.61 (1495.81-3362.16)	-1.22	0 (-0.01 to 0.01)
Brunei Darussalam	0.19 (0.12-0.28)	0.61 (0.38-0.93)	227.79	1869.48 (1203.28-2776.76)	1813.04 (1162.78-2706.70)	-3.02	-0.01 (-0.04 to 0.01)
Slovenia	6.40 (4.11-9.57)	12.43 (8.04-18.38)	94.15	2058.61 (1323.78-3076.57)	2015.06 (1295.10-2994.04)	-2.12	0.08 (0.03 to 0.14)
Japan	393.28 (255.06-584.32)	995.73 (660.06-1450.41)	153.19	1866.93 (1215.76-2763.94)	1852.23 (1204.54-2739.81)	-0.79	0.08 (0.04 to 0.11)
Republic of Korea	53.07 (33.73-79.84)	218.26 (139.74-327.31)	311.27	1816.97 (1173.16-2699.20)	1789.34 (1148.98-2677.64)	-1.52	0.04 (0.01 to 0.07)
Russian Federation	520.30 (341.13-761.33)	749.34 (491.99-1093.11)	44.02	2366.66 (1563.20-3443.85)	2340.76 (1543.50-3406.83)	-1.09	0 (-0.02 to 0.01)
Ukraine	215.43 (140.67-318.94)	248.62 (163.72-363.60)	15.4	2372.68 (1556.60-3490.10)	2361.90 (1556.55-3451.99)	-0.45	0.01 (0 to 0.02)
Belarus	37.58 (24.44-55.52)	48.92 (31.62-72.05)	30.18	2310.60 (1506.91-3401.96)	2284.44 (1482.03-3358.07)	-1.13	0 (-0.02 to 0.01)
New Zealand	10.73 (6.95-15.89)	23.85 (15.48-34.93)	122.36	2089.47 (1357.61-3089.53)	2091.42 (1353.37-3070.74)	0.09	0.11 (0.07 to 0.14)
Denmark	15.18 (9.73-22.44)	22.53 (14.42-33.29)	48.46	1369.15 (874.17-2029.58)	1364.77 (869.12-2028.59)	-0.32	0.08 (0.03 to 0.12)
Andorra	0.10 (0.07-0.16)	0.30 (0.19-0.45)	189.04	1517.36 (970.94-2256.25)	1506.35 (963.07-2236.75)	-0.73	0.07 (0.03 to 0.11)
Finland	16.51 (10.73-24.47)	31.72 (20.59-46.85)	92.12	1751.42 (1138.84-2590.98)	1715.83 (1102.66-2551.75)	-2.03	0.05 (0 to 0.09)
Singapore	4.29 (2.74-6.47)	19.35 (12.31-28.87)	350.65	1845.37 (1191.98-2756.25)	1808.22 (1155.93-2689.98)	-2.01	0.01 (-0.02 to 0.04)
Austria	23.31 (15.02-34.58)	36.51 (23.36-53.69)	56.58	1450.09 (931.48-2152.20)	1446.58 (915.80-2142.01)	-0.24	0.14 (0.06 to 0.21)
Belgium	32.84 (21.19-48.31)	52.20 (33.75-76.51)	58.96	1588.52 (1025.18-2339.39)	1580.89 (1012.21-2333.85)	-0.48	0.08 (0.02 to 0.14)
Cyprus	1.52 (0.97-2.29)	4.11 (2.61-6.12)	170.12	1551.78 (1004.02-2303.25)	1512.91 (963.04-2246.77)	-2.5	0.02 (-0.02 to 0.06)
Australia	53.89 (35.58-77.75)	132.75 (85.86-196.15)	146.32	2125.26 (1406.54-3062.03)	2140.39 (1376.68-3175.59)	0.71	0.23 (0.12 to 0.34)
France	177.93 (116.57-262.83)	314.97 (205.59-458.28)	77.01	1571.62 (1024.05-2328.46)	1564.15 (1008.65-2296.49)	-0.48	0.08 (0.02 to 0.14)
Ireland	8.17 (5.23-12.17)	15.89 (10.21-23.49)	94.44	1530.56 (982.26-2273.93)	1505.64 (964.64-2229.92)	-1.63	0.05 (0.01 to 0.09)
Portugal	27.92 (17.71-41.49)	54.11 (34.93-79.05)	93.83	1560.31 (997.15-2305.31)	1530.27 (977.77-2254.49)	-1.93	0.03 (0 to 0.06)
Israel	9.86 (6.33-14.59)	26.05 (16.86-38.26)	164.24	1578.85 (1017.53-2330.09)	1559.48 (1005.02-2296.54)	-1.23	0.07 (0.02 to 0.13)
Luxembourg	1.00 (0.64-1.49)	1.97 (1.27-2.94)	96.51	1412.49 (897.20-2089.92)	1407.86 (898.21-2108.56)	-0.33	0.11 (0.07 to 0.16)
Spain	120.17 (78.09-177.83)	229.31 (150.28-333.76)	90.82	1666.37 (1085.01-2462.14)	1654.99 (1071.28-2432.37)	-0.68	0.06 (0.03 to 0.1)
Italy	213.76 (141.16-310.92)	379.44 (253.20-547.26)	77.5	1808.33 (1193.62-2629.53)	1816.39 (1194.78-2646.02)	0.45	0.07 (0.04 to 0.09)
Netherlands	38.43 (24.80-57.09)	70.21 (44.95-104.34)	82.68	1456.37 (938.75-2165.08)	1446.05 (922.49-2155.24)	-0.71	0.12 (0.05 to 0.2)
Sweden	25.13 (16.17-36.90)	35.88 (23.27-52.63)	42.77	1200.46 (768.46-1770.58)	1196.20 (767.56-1769.32)	-0.36	0.11 (0.04 to 0.19)
Iceland	0.58 (0.38-0.87)	1.20 (0.77-1.78)	106.03	1528.32 (982.77-2294.47)	1508.29 (962.03-2245.55)	-1.31	0.07 (0.03 to 0.11)
Germany	253.69 (164.24-375.81)	416.48 (270.71-615.60)	64.17	1501.32 (969.03-2229.07)	1504.73 (967.73-2241.17)	0.23	0.12 (0.07 to 0.17)
Malta	0.81 (0.52-1.20)	2.13 (1.37-3.13)	160.93	1547.66 (991.96-2279.90)	1524.30 (978.09-2254.46)	-1.51	0.05 (0.01 to 0.09)
Norway	15.68 (10.31-22.85)	22.69 (14.96-33.12)	44.65	1640.85 (1073.33-2401.17)	1648.77 (1080.06-2419.13)	0.48	-0.02 (-0.03 to 0)
Greece	33.30 (21.66-48.49)	58.97 (38.93-85.78)	77.07	1695.23 (1105.12-2462.86)	1679.73 (1092.06-2472.20)	-0.91	0.03 (0 to 0.05)
Argentina	79.27 (51.45-116.26)	144.62 (94.05-215.51)	82.46	2002.25 (1308.25-2922.50)	1967.93 (1277.52-2936.32)	-1.71	-0.02 (-0.04 to 0)
Switzerland	19.61 (12.38-29.33)	35.09 (22.40-51.96)	78.89	1392.31 (874.28-2088.01)	1390.52 (877.84-2074.59)	-0.13	0.12 (0.05 to 0.19)
Uruguay	10.34 (6.79-15.26)	15.34 (10.02-22.35)	48.3	2019.49 (1326.89-2974.65)	1985.92 (1285.85-2911.97)	-1.66	-0.02 (-0.04 to -0.01)
United Kingdom	227.82 (147.82-338.00)	315.34 (206.39-464.25)	38.42	1840.61 (1190.49-2735.96)	1758.86 (1141.01-2606.29)	-4.44	-0.08 (-0.11 to -0.06)
Canada	92.32 (59.38-137.05)	211.07 (136.54-314.90)	128.64	2190.27 (1411.09-3247.38)	2124.48 (1369.59-3178.04)	-3	-0.22 (-0.33 to -0.11)
Saint Lucia	0.24 (0.15-0.35)	0.64 (0.42-0.95)	169.03	2199.24 (1432.69-3229.52)	2166.16 (1409.69-3208.37)	-1.5	0 (-0.02 to 0.01)
Jamaica	5.16 (3.36-7.62)	8.61 (5.57-12.70)	66.8	2190.34 (1423.74-3235.88)	2167.85 (1395.57-3205.50)	-1.03	0 (-0.01 to 0.02)
